# Supplementary material for: Factors Influencing the Acceptability, Acceptance, and Adoption of Conversational Agents in Health Care: Integrative Review
Source: J Med Internet Res. 2023 Sep 26;25:e46548. doi: 10.2196/46548 (PMC10565637; doi:10.2196/46548)
Supplement: Multimedia Appendix 4 [file jmir_v25i1e46548_app4.xlsx]

## Sheet: Tabelle1
Category of study design (qualitative)	Nrumber	Studie	S1: Are there clear research questions?	S2: Do the collected data allow to address the research questions?	S3: Is the qualitative approach appropriate to answer the research question?	S4: Are the qualitative data collection methods adequate to address the research question?	S5: Are the findings adequately derived from the data?	S6: Is the interpretation of results sufficiently substantiated by data?	S7: Is there coherence between qualitative data sources, collection, analysis and interpretation?
Qualitative Approach	1	Prakash and Das [56], 2020	Yes	Yes	Yes	Yes	Yes	Yes	Yes
Qualitative Approach	2	Laumer et al [55], 2019.	Yes	Yes	Yes	Yes	Yes	Yes	Yes
Qualitative Approach	3	Rodríguez et al [119], 2021	Yes	Yes	Yes	Yes	Yes	Yes	Yes
Qualitative Approach	4	Koman et al [116], 2020	Yes	Yes	Yes	Yes	Yes	Yes	Yes
Qualitative Approach	5	Bahja et al [110], 2020	Yes	Yes	Yes	Yes	Yes	Yes	Yes
Qualitative Approach	6	Schmidlen et al [111], 2019	Yes	Yes	Yes	Yes	Yes	Yes	Yes
Qualitative Approach	7	Cerda Diez et al [94], 2019	Yes	Yes	Yes	Yes	Yes	Yes	Yes
Qualitative Approach	8	Martínez-Miranda et al [38], 2019	Yes	Yes	Yes	Yes	Yes	Yes	Yes
Qualitative Approach	9	Dworkin et al [14], 2018	Yes	Yes	Yes	Yes	Yes	Yes	Yes
Qualitative Approach	10	Arem et al [118], 2020	Yes	Yes	Yes	Yes	Yes	Yes	Yes
Qualitative Approach	11	Nallam et al [27], 2020	Yes	Yes	Yes	Yes	Yes	Yes	Yes
Qualitative Approach	12	Rhee et al [12], 2014	Yes	Yes	Yes	Yes	Yes	Yes	Yes
Qualitative Approach	13	LeRouge et al [26], 2016	Yes	Yes	Yes	Yes	Yes	Yes	Yes
Qualitative Approach	15	Sillice et al [19], 2018	Yes	Yes	Yes	Yes	Yes	Yes	Yes
Qualitative Approach	16	Sin and Munteanu [13], 2020	Yes	Yes	Yes	Yes	Yes	Yes	Yes
Qualitative Approach	17	Santini et al [120], 2021	Yes	Yes	Yes	Yes	Yes	Yes	Yes
Qualitative Approach	18	Potts et al [77], 2021	Yes	Yes	Yes	Yes	Yes	Yes	Yes
Qualitative Approach	19	Balasubramanian et al [121], 2021	Yes	Yes	Yes	Yes	Yes	Yes	Yes
Qualitative Approach	20	Chung et al [86], 2021	Yes	Yes	Yes	Yes	Yes	Yes	Yes
Qualitative Approach	21	Dhinagaranet al [101], 2021	Yes	Yes	Yes	Yes	Yes	Yes	Yes
Qualitative Approach	22	Nadarzynski et al [97], 2021	Yes	Yes	Yes	Yes	Yes	Yes	Yes
Qualitative Approach	23	Beilharz et al [109], 2021	Yes	Yes	Yes	Yes	Yes	Yes	Yes
Category of study design (Quantitative randomized controlled trials)	Number	Studie	S1: Are there clear research questions?	S2: Do the collected data allow to address the research questions?	S3: Is randomization appropriately performed?	S4: Are the groups comparable at baseline?	S5: Are there complete outcome data?	S6: Are outcome assessors blinded to the intervention provided?	S7: Did the participants adhere to the assigned intervention?
Quantitative randomized controlled trial	1	Jang et al [103], 2021	Yes	Yes	Can't tell	Yes	Yes	Yes	Yes
Quantitative randomized controlled trial	2	Bickmore et al [15], 2005	Yes	Yes	Can't tell	No	Yes	Can'tell	Yes
Quantitative randomized controlled trial	3	Wang et al [20], 2015	Yes	Yes	Can't tell	Yes	Yes	Yes	Yes
Quantitative randomized controlled trial	4	Oh et al [104], 2020	Yes	Yes	Can't tell	Yes	Yes	Yes	Yes
Quantitative randomized controlled trial	5	Maeda et al [95], 2020	Yes	Yes	Yes	Yes	Yes	Yes	Yes
Quantitative randomized controlled trial	6	Fulmer et al [42], 2015	Yes	Yes	Yes	Yes	Yes	Yes	Yes
Quantitative randomized controlled trial	7	Fitzpatrick et al [105], 2017	Yes	Yes	Yes	Yes	Yes	Yes	Yes
Quantitative randomized controlled trial	8	Greer et al [117], 2019	Yes	Yes	Yes	Yes	Yes	Yes	Yes
Quantitative randomized controlled trial	9	Bennion et al [122], 2020	Yes	Yes	Yes	Yes	Yes	Yes	Yes
Quantitative randomized controlled trial	10	Guhl et al [18], 2020	Yes	Yes	Yes	Yes	Yes	Yes	Yes
Quantitative randomized controlled trial	11	Carlin et al [28], 2021	Yes	Yes	Yes	Yes	Yes	Yes	Yes
Quantitative randomized controlled trial	12	Klos et al [106], 2021	Yes	Yes	Yes	Yes	Yes	Yes	Yes
Quantitative randomized controlled trial	13	Dennis et al [102], 2020	Yes	Yes	Yes	Yes	Yes	Yes	Yes
Quantitative randomized controlled trial	14	Fan et al [79], 2021	Yes	Yes	Yes	Yes	Yes	Yes	Yes
Quantitative randomized controlled trial	15	Prochaska et al [114], 2021	Yes	Yes	Yes	Yes	Yes	Yes	Yes
Quantitative randomized controlled trial	16	Loveys et al [108], 2021	Yes	Yes	Yes	Yes	Yes	Yes	Yes
Quantitative randomized controlled trial	17	Hauser-Ulrich et al [82], 2020	Yes	Yes	Yes	Yes	Yes	Yes	Yes
Category of study design (Quantitative nonrandomized)	Number	Studie	S1: Are there clear research questions?	S2: Do the collected data allow to address the research questions?	S3: Are the participants representative of the target population?	S4: Are measurements appropriate regarding both the outcome and intervention (or exposure)?	S5: Are there complete outcome data?	S6: Are the confounders accounted for in the design and analysis?	S7: During the study period, is the intervention administered (or exposure occurred) as intended?
Non randomized study	1	Magnani et al [112], 2017	Yes	Yes	Yes	Yes	Yes	Yes	Yes
Non randomized study	2	Apergi et al [83], 2021	Yes	Yes	Yes	Yes	Yes	Yes	Yes
Non randomized study	3	Prochaska et al [84}, 2021	Yes	Yes	Yes	Yes	Yes	Yes	Yes
Non randomized study	4	Bendig et al [21], 2021	Yes	Yes	Yes	Yes	Yes	Yes	Yes
Non randomized study	5	Bickmore et al [16], 2010	Yes	Yes	Yes	Yes	Yes	Yes	Yes
Non randomized study	6	Philip et al [36], 2020	Yes	Yes	Yes	Yes	Yes	Yes	Yes
Non randomized study	7	Fadhil et al [91], 2019	Yes	Yes	Yes	Yes	Yes	Yes	Yes
Non randomized study	8	Ter Stal et al [87], 2020	Yes	Yes	Yes	Yes	Yes	Yes	Yes
Non randomized study	9	Philip et al [25], 2020	Yes	Yes	Yes	Yes	Yes	Yes	Yes
Non randomized study	10	Thompson et al [17], 2019	Yes	Yes	Yes	Yes	Yes	Yes	Yes
Non randomized study	11	Ponathil et al [10], 2020	Yes	Yes	Yes	Yes	Yes	Yes	Yes
Non randomized study	12	Chung et al [88], 2021	Yes	Yes	Yes	Yes	Yes	Yes	Yes
Non randomized study	13	Abdullah et al [113], 2018	Yes	Yes	Yes	Yes	Yes	Yes	Yes
Non randomized study	14	To et al [100], 2021	Yes	Yes	No	Yes	Yes	Yes	No
Non randomized study	15	Dhinagaran et al [99], 2021	Yes	Yes	Yes	Yes	Yes	No	Yes
Category of study design (Quantitative descriptive)	Number	Studie	S1: Are there clear research questions?	S2: Do the collected data allow to address the research questions?	S3: Is the sampling strategy relevant to address the research question?	S4: Is the sample representative of the target population?	S5: Are the measurements appropriate?	S6: Is the risk of nonresponse bias low?	S7: Is the statistical analysis appropriate to answer the research question?
Quantitative descriptive	1	Miles et al [89], 2021	Yes	Yes	Yes	Yes	Yes	Yes	Yes
Quantitative descriptive	2	Dupuy et al [22], 2021	Yes	Yes	Yes	Yes	Yes	Yes	Yes
Quantitative descriptive	3	Bresó et al [23], 2016	Yes	Yes	Yes	Yes	Yes	Yes	Can't tell
Quantitative descriptive	4	Crutzen et al [81], 2011	Yes	Yes	Yes	Yes	Yes	Yes	Yes
Quantitative descriptive	5	Palanica et al [29], 2019	Yes	Yes	Yes	Yes	Yes	Yes	Yes
Quantitative descriptive	6	Amith et al [96], 2019	Yes	Yes	Yes	Yes	Yes	Yes	Yes
Quantitative descriptive	7	Nadarzynski et al [57], 2020	Yes	Yes	Yes	Yes	Yes	Yes	Yes
Quantitative descriptive	8	Almalki [2], 2021	Yes	Yes	Yes	Yes	Yes	Yes	Yes
Quantitative descriptive	9	Boustani et al [93], 2021	Yes	Yes	Yes	Yes	Yes	Yes	Yes
Category of study design (Mixed methods)	Number	Studie	S1: Are there clear research questions?	S2: Do the collected data allow to address the research questions?	S3: Is there an adequate rationale for using a mixed methods design to address the research question?	S4: Are the different components of the study effectively integrated to answer the research question?	S5: Are the outputs of the integration of qualitative and quantitative components adequately interpreted?	S6: Are divergences and inconsistencies between quantitative and qualitative results adequately addressed?	S7 :Do the different components of the study adhere to the quality criteria of each tradition of the methods involved?
Mixed-methods	1	Stara et al [37], 2021	Yes	Yes	No	Yes	Yes	Yes	Yes
Mixed-methods	2	Kowatsch et al [76], 2021	Yes	Yes	Yes	Yes	Yes	Yes	Yes
Mixed-methods	3	Ter Stal et al [35], 2020	Yes	Yes	Yes	Yes	Yes	Yes	Yes
Mixed-methods	4	Inkster et al [80], 2018	Yes	Yes	Yes	Yes	Yes	Yes	Yes
Mixed-methods	5	Nadarzynski et al [54], 2019	Yes	Yes	Yes	Yes	Yes	Yes	Yes
Mixed-methods	6	Easton et al [24], 2019	Yes	Yes	Yes	Yes	Yes	Yes	Yes
Mixed-methods	7	Baptista et al [78], 2020	Yes	Yes	Yes	Yes	Yes	Yes	Yes
Mixed-methods	8	Bray et al [98], 2020	Yes	Yes	Yes	Yes	Yes	Yes	Yes
Mixed-methods	9	Kim et al [92], 2021	Yes	Yes	Yes	Yes	Can't tell	Yes	Yes
Mixed-methods	10	Issom et al [115], 2021	Yes	Yes	No	Yes	Yes	Yes	Yes
Mixed-methods	11	Mauriello et al [107], 2021	Yes	Yes	No	Yes	Yes	Yes	Yes
Mixed-methods	12	Vilaro et al [90], 2021	Yes	Yes	Yes	Yes	Yes	Yes	Yes
Mixed-methods	13	Edwards et al [85], 2021	Yes	Yes	Yes	Yes	Yes	Yes	Yes
Responses: Yes, No, Can't tell
