# Supplementary material for: Factors Influencing the Acceptability, Acceptance, and Adoption of Conversational Agents in Health Care: Integrative Review
Source: J Med Internet Res. 2023 Sep 26;25:e46548. doi: 10.2196/46548 (PMC10565637; doi:10.2196/46548)
Supplement: Multimedia Appendix 5 [file jmir_v25i1e46548_app5.xlsx]

## Sheet: Tabelle1
Number	Study	Technology	Influencing factors	Research question	Used wording in terms of acceptance, acceptability and adoption the technology	Methode	Theory	Health care area	N (Number of subjects)	Year	Country	Perspective of acceptance
1	Prakash and Das [56], 2020	Conversational Agent	1. Perceived Risk 2. Performance Expectancy 3. Effort Expectancy 4. Price Value 5. Hedonic Motivation 6. Social Influence 7. Trust 8. Anthropomophism	Acceptance/Adoption and factor part of the research question	Acceptance and adoption	Qualitative approach	UTAUT 2	Treatment/ Mental Health	/	2020	India	Patient
2	Laumer et al [55], 2019	Conversational Agent	1. Performance Expectancy 2. Effort Expectancy 3. Facilitating Conditions 4. Social Influence 5. Price Value 6. Habit 7. Perceived Risk 8. Trust 9. User Characteristics	Adoption and factor part of the research question	Acceptance and adoption	Qualitative approach	UTAUT 2	Diagnostic/ Self diagnosis	35	2019	Germany	Patient
3	Stara et al [37], 2021	(Embodied) Conversational Agent	1. Effort Expectancy 2. Performance Expectancy 3. Anthropomophism 4. User Characteristics	Acceptability part of the aims	Acceptance and acceptability	Mixed methods approach	/	Care/ Dementia	34	2021	Italy	Patient
4	Jang et al [103], 2021	Chatbot	1. Anthropomophism 2. Performance Expectancy 3. Effort Expectancy	Acceptance, Acceptability and Adoption not part of the research question or aims Usability part of the aims	Acceptability	Quantitative randomized controlled trial	/	Treatment/ Mental Health	46	2021	Korea	Patient
5	Dupuy et al [22], 2021	Virtual Agent	Patients: no influence of age , gender, familiarity with technologies, education, amount of time following CPAP treatment or severity of OSA on acceptance of virtual agents 1. Effort Expectancy 2. Performance Expectancy 3. Trust 4. Social Influence Healthcare professionals:: 1. Performance Expectancy 2. Social Influence 3. Effort Expectancy	Perception part of the research question	Acceptance	Quantitative descriptive	/	Care/ Home care	102 Patients 4 homecare providers	2021	France	Healthcare professionals/patient
6	Sin and Munteanu [13], 2020	Intelligent virtial Agent (IVA)	1. Severity of the Health Issue 2. User Characteristics 3. Anthropomophism 4. Performance Expectancy 5. Effort Expectancy 6. Trust 7. Price Value 8. Working Alliance	Adoption part of the research question	Acceptance and adoption	Quantitative descriptive	/	Care/ Care of elderly people	5	2020	Canada	Patient
7	Bresó et al [23], 2016	Virtual Agent	No influence of gender 1. Anthropomophism 2. Trust 3. Effort Expectancy 4. Performance Expectancy 5. Hedonic Motivation 6. Working Alliance	Acceptability part of the aims Research question unknown	Acceptance and acceptability (Acceptance only no influence of gender)	Quantitative descriptive	/	Prevention/ Mental Health	60	2016	Spain	Patient
8	Bickmore et al [16], 2010	Relational Agent	1. Perceived Risk 2. Trust 3. Performance Expertancy 4. Effort Expectancy 5. User Characteristics 6. Anthropomophism 7. Working Alliance	Acceptance, acceptability or adoption not part of the research question or aims Research question unknown	Acceptance	Non randomized study	/	Treatment/Mental Health	20	2010	USA	Patient
9	Bickmore et al [15], 2005	Relational Agent	1. Effort expectancy 2. User Characteristics 3. Working Alliance 4. Performance Expectancy 5. Anthropomophism 6. Hedonic Motivation 7. Facilitating Conditions 8. Perceived Risk	Acceptance, acceptability or adoption not part of the research question or aims Research question unknown	Acceptance	Quantitative randomized controlled trial	/	Care/ Care of elderly people	21	2005	USA	Patient
10	Kowatsch et al [76], 2021	Conversational Agent	Patients: 1. Effort Expectancy 2. Anthropomophism 3. Performance Expectancy 4. Hedonic Motivation 5. Working Alliance Healthcare professionals: 1. Performance Expectancy 2. Perceived Risk 4. Trust 5. Effort Expectancy 6. Working Alliance	Rerception part of the research question	Acceptance	Mixed methods approach	/	Rehabilitation/Physical therapy	Study 1: 35 Study 2: 11 Study 3: 15	2021	Switzerland	Healthcare professionals/patient
11	Philip et al [36], 2020	(Embodied) Conversational Agent	1. Performance Expectancy 2. Trust 3. User Characteristics 4. Effort Expectancy 5. no influence of gender and type of sleep disorders	Acceptance part of the aims Research question unknown	Acceptance	Non randomized study	/	Diagnostic/ Mental Health	318	2020	France	Patient
12	Rodríguez et al [119], 2021	Conversational Agent	1. Performance Expectancy 2. Effort Expectancy 3. Perceived Risk	Adoption not part of the research question or aims Usability part of the aims	Adoption	Qualitative Approach	/	Care/ Care of elderly people	9	2020	Mexico	Patient
13	Ter Stal et al [35], 2020	(Embodied) Conversational Agent	1. Anthropomophism 2. Trust 3. User Characteristics	Perception part of the hypotheses	Adoption (not named)	Mixed methods approach	/	Health Care	155	2020	Netherlands	Patient
14	Inkster et al [80], 2018	Conversational Agent	1. Performance Expectancy 2. Hedonic Motivation 3. Anthropomophism 4. Severity and Type of the health issue	User feedback part of the aims	Adoption	Mixed methods approach	/	Treatment/ Mental Health	129	2018	United Kingdom	Patient
15	Wang et al [20], 2015	Relational Agent/relational consuler	1. Effort Expectancy 2. Performance Expectancy 3. Anthropomophism	Acceptability part of the aims Research question unknown	Acceptability	Quantitative randomized controlled trial	/	Prevention/ Familiy health history	70	2015	USA	Patient
16	Oh et al [104], 2020	Chatbot	1. Effort Expectancy 2. Trust 3. Anthropomophism 4. Performance Expectancy 5. User Chracteristics	Acceptance, acceptability or adoption not part of the aims Research question unknown	Acceptability	Quantitative randomized controlled trial	/	Treatment/ Mental Health	41	2020	Korea	Patient
17	Koman et al [116], 2020	Chatbot	1. Effort Expectancy 2. Trust 3. Perceived Risk 4. Performance Expectancy 5. Anthropomophism 6. Facilitating Conditions	Perception part of the aims Research question unknown	Acceptability	Qualitative Approach	/	Health Care	10	2020	France	Healthcare professionals
18	Maeda et al [95], 2020	Chatbot	1. Hedonic Motivation 2. Effort Expectancy 3. Anthropomophism 4. Performance Expectancy	Acceptance, acceptability or adoption not part of the research question or aims	Acceptance	Quantitative randomized controlled trial	/	Prevention/ Pregnancy care	927	2020	Japan	Patient
19	Bahja et al [110], 2020	Chatbot	1. Effort Expectancy 2. Performance Expectancy 3. Perceived Risk 4. Trust 5. Hedonic Motivation	Acceptance, acceptability or adoption not part of the research question or aims	Acceptance	Qualitative approach	/	Treatment/ Pregnancy care	11	2020	United Kingdom	Patient
20	Fadhil et al [91], 2019	Conversational Agent	1. Performance Expectancy 2. Hedonic Motivation 3. Effort Expectancy 4. Severity and Type of the Health Issue 5. Trust	User experience part of the research question Acceptance/Acceptability part of the aims	Acceptance and acceptability	Non randomized study	TAM	Prevention/ Health advisor and promoter	22	2019	Italy/Germany	Patient
21	Crutzen et al [81], 2011	Chatbot	1. Effort Expectancy 2.Trust 3. Performance Expectancy 4. Anthropomophism	Evalutation part of the research question	Acceptance	Quantitative descriptive	/	Prevention/ Health advisor and promoter	929	2011	Netherlands	Patient
22	Palanica et al [29], 2019	Chatbot	1. Performance Expactancy 2. Perceived Risk 3. Trust 4. Working Alliance 5. Anthropomophism 6. Price Value 7. Social Influence	Perception part of the aims Research question unknown	Adoption	Quantitative descriptive	/	Health Care	100	2019	Canada	Healthcare professionals
23	Fulmer et al [42], 2018	Psychological Artificial Intelligence	1. Effort Expectancy 2. Anthropomophism 3. Performance Expectancy	Acceptance, acceptability or adoption not part of the research question or aims	Acceptance	Quantitative randomized controlled trial	/	Treatment/ Mental Health	75	2018	USA	Patient
24	Fitzpatrick et al [105], 2017	Conversational Agent	1. Anthropomophism 2. Performance Expectancy 3. Effort Expectancy 4. Working Alliance	Acceptability part of the aims Research question unknown	Acceptability	Quantitative randomized controlled trial	/	Treatment/ Mental Health	70	2017	USA	Patient
25	Schmidlen et al [111], 2019	Chatbot	1. Performance Expectancy 2. Effort Expectancy 3. Anthropomophism 4. Facilitating Conditions 5. Perceived Risk 6. Social Influence 7. Trust 8. User Characteristics	Acceptability part of the aims Research question unknown	Acceptability	Qualitative Approach	/	Treatment/ Genetic counseling	62	2019	USA	Patient
26	Greer et al [117], 2019	Chatbot	1. Performance Expectancy	Usablity part of the aims Research question unknown	Acceptability	Quantitative randomized controlled trial	/	Aftertreatment/ Mental Health / Cancer	45	2019	USA	Patient
27	Nadarzynski et al [54], 2019	Chatbot	1. User Characteristics 2. Trust 3. Performance Expectancy 4. Perceived Risk 5. Anthropomophism 6. Severity and Type of the Health Issue 7. Working Alliance 8. Price Value no influence of demografic factors	Acceptability part of the aims Research question unknown	Acceptability	Mixed methods approach	/	Health Care	19 (qualitative) and 215 (quantitative)	2019	United Kingdom	Patient
28	Hauser-Ulrich et al [82], 2020	Chatbot	1. Hedonic Motivation 2. Performance Expectancy 3. Effort Expectancy 4. Anthropomophism 5. Trust 6. Working Alliance	Acceptance part of the aims Research question unknown	Acceptance and acceptability	Quantitative randomized controlled trial	/	Treatment/ Chronic pain	102	2020	Switzerland	Patient
29	Dennis et al [102], 2020	Chatbot	1. Severity and Type of the Health Issue 2. Trust 3. User Characteristics 4. Performance Expectancy	Perception part of the aims Research question unknown	Adoption	Non randomized study	/	Diagnostuc/ COVID-19	371	2020	USA	Patient
30	Amith et al [96], 2019	Conversational Agent	1. Effort Expectancy 2. Performance Expectancy 3. Anthropomophism	Usability part of the research question Acceptability part of the aims	Acceptability	Quantitative descriptive	/	Prevention/ Vaccination	18	2019	USA	Patient
31	Ter Stal et al [87], 2020	(Embodied) Conversational Agent	1. Anthropomophism 2. Effort Expectancy 3. User Characteristics 4. Performance Expectancy 5. Working Alliance	Perception part of the aims Research question unknown	Adoption (not named)	Non randomized study	/	Care/ Care of elderly people	20	2020	Netherlands	Patient
32	Easton et al [24], 2019	Virtual Agent	1. Effort Expectancy 2. Facilitating Conditions 3. Anthropomophism 4. Performance Expectancy 5. User Characteristics 6. Perceived Risk	Acceptability part of the aims Research question unknown	Acceptability	Mixed methods approach	/	Treatment/ Mental Health	12	2019	United Kingdom	Patient
33	Cerda et al [94], 2019	Conversational Agent	1. Effort Expectancy 2. Performance Expectancy 3. Anthropomophism 4. Trust 5. Perceived Risk 6. Working Alliance	Acceptability part of the aims Research question unknown	Acceptance and acceptability (all) (Acceptance only non-judgmental/performance expectancy and humanlike/anthropomophism, too)	Qualitative approach	/	Prevention/Familiy health history	56	2019	USA	Patient
34	Baptista et al [78], 2020	(Embodied) Conversational Agent	1. Effort Expectancy 2. Performance Expectancy 3. Trust 4. Anthropomophism 5. Hedonic Motivation 6. Working Alliance	Acceptability part of the aims Research question unknown	Acceptability	Mixed methods approach	/	Treatment/ Diabetes Typ 2	93	2020	Australia	Patient
35	Philip et al [25], 2020	Virtual Agent	1. Effort Expectancy 2. Trust 3. User Characterisitcs 4. Severity and Type of the Health Issue 5. Anthropomophism no influence of gender and level the education	Acceptance part of the aims Research question unknown	Acceptance	Non randomized study	/	Treatment/ sleep concerns	1574	2020	France	Patient
36	Bennion et al [122], 2020	Conversational Agent	1. Performance Expectancy 2. Effort Expectancy	Acceptability part of the aims Research question unknown	Acceptability	Quantitative randomized controlled trial	/	Treatment/ Mental Health	112	2020	United Kingdom	Patient
37	Martínez-Miranda et al [38], 2019	(Embodied) Conversational Agent	1. Anthropomophism 2. Performance Expectancy	Acceptability and perception part of the aims Research question unknown	Acceptability	Qualitative approach	/	Aftercare/ Mental Health	18	2019	Mexico	Patient
38	Nadarzynski et al [57], 2020	Chatbot	1. Perceived Risk 2. Trust 3. Facilitating Conditions 4. Severity and Type of the Health Issue 5. User Characteristics	Acceptability part of the aims Research question unknown	Acceptability	Quantitative descriptive	/	Prevention/ Sexual health advise	257	2020	United Kingdom	Patient
39	Thompson et al [17], 2019	Relational Agent	no influence of age, gender, familiarity with technologies, education, amount of time following CPAP treatment or severity of OSA on acceptance of virtual agents 1. Effort Expectany 2. Performance Expectany 3. Trust 4. Social Influence	Acceptability part of the aims Research question unknown	Acceptability	Non randomized study	/	Treatment/ Diabetes Typ 1	27	2019	USA	Patient
40	Ponathil et al [10], 2020	(Virtual) conversational agent	1. Performance Expectancy 2. Effort Expectancy	Acceptance, acceptability or adoption not part of the research question or aims	Acceptance	Non randomized study	TAM	Prevention/ Familiy health history	50	2020	USA	Patient
41	Bray et al [98], 2020	Chatbot	1. Performance Expectancy 2. Hedonic Motivation 3. Effort Expectancy	Acceptability part of the aims Research question unknown	Acceptability	Mixed methods approach	/	Prevention/ Health Care for Children	80	2020	United Kingdom	Patient
42	Guhl et al [18], 2020	Relational Agent	1. Performance Expectancy 2. Trust 3. Effort Expectancy	Acceptability part of the aims Research question unknown	Acceptability	Quantitative randomized controlled trial	/	Treatment/ Heart disease	120	2020	USA	Patient
43	Magnani et al [112], 2017	Relational Agent	1. Effort Expectancy 2. Trust 3. Performance Expectancy 4. Working Alliance 5. Anthropomophism	Acceptance, acceptability or adoption not part of the research question or aims	Acceptability	Non randomized study	/	Treatment/ Heart disease	31	2017	USA	Patient
44	Dworkin et al [14], 2018	Embodied Agent	1. Anthropomophism 2. Performance Expectancy 3. Perceived Risk 4. Severity and Type of the Health Issue 5. Trust	Acceptance, acceptability or adoption not part of the research question or aims	Acceptability	Qualitative Approach	/	Treatment/ HIV	16	2018	USA	Patient
45	Arem et al [118], 2020	Virtual Assistant	1. Effort Expectancy 2. Performance Expectancy 3. Privacy Risk	Acceptability part of the aims Research question unknown	Acceptability	Qualitative Approach	/	Aftercare/ Cancer	25	2020	USA	Patient
46	Nallam et al [27], 2020	Intelligent Voice Assistant	1. Performance Expectancy 2. Price Value 3. Trust 4. User Characteristics 5. Perceived Risk 6. Facilitating Conditions	Perception part of the research question	Adoption	Qualitative Approach	/	Care/ Care of elderly people	10	2020	USA	Patient
47	Rhee et al [12], 2014	Dialogue system	1. Effort expactancy 2. Performance Expectancy 3. Anthropomophism 4. Facilitating Conditions	Acceptability part of the aims Research question unknown	Acceptability	Qualitative Approach	/	Treatment/ Asthma	16	2014	USA	Patient
48	Chung et al [88], 2021	Chatbot	1. Anthropomophism 2. Effort Expactancy 3. Performance Expectancy 4. Hedonic Motivation 5. Trust 6. Perceived Risk 7. Working Alliance 8. User Characteristics	Perception part if the aims Research question unknown	Adoption (not named)	Non randomized study	/	Prevention/Aftercare /Mental Health/ pregnancy care	15	2021	Korea	Patient
49	Apergi et al [83], 2021	Conversational Agent	1. Performance Expectancy 2. User Characteristics 3. Severity and Type of the Health Issue 4. Anthropomophism	Adoption part of the research question	Acceptability and adoption	Non randomized study	/	Treatment/ Heart disease	47	2021	USA	Patient
50	LeRouge et al [26], 2016	Virtual Agent	Patient: 1. Hedonic Motivation 2. Performance Expectancy 3. Anthropomophism 4. Facilitating Conditions 5. Price Value 6. Social Influence 7. Effort Expectancy 8. Working Alliance Healthcare professionals: 1. Performance Expectancy 2. Anthropomophism 3. Faciliating Conditions	Adioption part of the aims Research question unknown	Acceptance and adoption	Qualitative Approach	/	Treatment/ Adipositas	k.A.	2016	USA	Healthcare professionals/patient
51	Carlin et al [28], 2021	Intelligent Personal Assistant	1. Effort Expectancy 2. Performance Expectancy 3. Perceived Risk 4. Hedonic Motivation 5. Facilitating Conditions	Acceptability part oft the aims Research question unknown	Acceptability	Quantitative randomized controlled trial	/	Prevention/ Healthy lifestyle behavior	26 Families	2021	United Kingdom	Patient
52	Prochaska et al [84], 2021	Conversational Agent	1. Performance Expectancy 2. User Characteristics 3. Severity and Type of the Health Issue 4. Working Alliance	Acceptability part oft the aims Research question unknown	Acceptability	Non randomized study	/	Treatment/ Mental Health	101	2021	USA	Patient
53	Fan et al [79], 2021	Chatbot	1. Severity and Type of the Health Issue 2. Effort Expectancy 3. Trust 4. Performance Expactancy 5. Working Alliance	Uptake part of the aims Research question unknown	Acceptance and adoption	Mixed methods approach	/	Diagnostic/ Self-Diagnosis	16519	2021	USA	Patient
54	Bendig et al [21], 2021	Software agent	1. Perceived Risk 2. Facilitating Conditions 3. Trust 4. Anthropomophism 5. Effort Expectancy 6. Performance Expectancy	Acceptability part of the research question	Acceptability	Non randomized study	/	Treatment/ Mental Health	30	2021	Germany	Patient
55	Almalki [2], 2021	Chatbot	1. Performance Expectancy 2. Hedonic Motivation 3. Anthropomorphism 4. Social Influence 5. Effort Expectancy 6. User Characterisitcs 7. Perceived Risk 8. Facilitating Conditions no gender, no severity and type of the health issue, no technichal knowledge.	Factors part of the aims Research question unknown	Acceptance and adoption	Quantitative descriptive	/	COVID-19	166	2021	Saudi Arabia	Patient
56	Abdullah et al [113], 2018	(Embodied) Conversational Agent	1. Performance Expectancy 2. Effort Expectancy 3. Working Alliance 4. Anthropomorphism 5. Facilitating Conditions	Acceptability part of the aims Research question unknown	Acceptability	Non randomized study	/	Treatment/ Smoking cessation	6	2018	USA	Patient
57	Klos et al [106], 2021	Chatbot	1. User Characteristics 2. Anthropomorphism 3. Performance Expectancy	Acceptability part of the aims	Acceptability	Quantitative randomized controlled trial	/	Treatment/ Mental Health	181	2021	Argentina	Patient
58	Sillice et al [19], 2018	Relational Agent	1. Performace Expectancy 2. Hedonic Motivation 3. Effort Expectany 4. Anthropomorphism 5. User Characteristics 6. Facilitating Conditions	User experience part of the research question	Acceptability	Qualitative approach	/	Prevention/ Exercise and Sun Protection	34	2018	USA	Patient
59	Prochaska et al [114], 2021	Relational Agent	1. Working Alliance 2. Performance Expectancy 3. Effort Expectancy 4. User Characteristics	Acceptance, acceptability or adoption not part of the aims research question unknown	Acceptability	Quantitative randomized controlled trial	/	Treatment/ substance misuse	180	2021	USA	Patient
60	Santini et al [120], 2021	(Embodied) Conversational Agent	1. Performance Expectancy 2. Facilitating Conditions 3. Perceived Risk 4. Effort Expectancy 5. Anthropomorphism 6. Trust 7. User Characteristics	User requirement part of the FF	Acceptance and acceptability	Qualitative approach	/	Care/ Care of elderly people	60	2021	Italy	Patient
61	Kim et al [92], 2021	Chatbot	1. Performance Expectancy 2. Effort Expectancy 3. Facilitating Conditions 4. Social Influence 5. User Characteristics	Acceptance part of the aims Research question unknown	Acceptance and adoption (only social influence)	Mixed methods approach	TAM	Prevention/ Tuberculosis	Study 1: 26 Study 2: 123	2021	Republic of Korea	Patient
62	Issom et al [115], 2021	Conversational Agent	1. Performance Expectancy 2. Effort Expectancy 3. Anthropomorphism 4. Hedonic motivation	Usability and perceived usefulness part of of the aims research question unknown	Acceptance	Mixed methods approach	/	Treatment/ Sickle Cell Disease	33	2021	Switzerland	Patient
63	To et al [100], 2021	Chatbot	1. Performance Expectancy 2. Effort Expectancy 3. Anthropomorphism	Acceptance, acceptability or adoption not part of the aims research question unknown	Acceptability	Non randomized study	/	Prevention/ Physical activity	116	2021	Australia	Patient
64	Potts et al [77], 2021	Chatbot	Patient: 1. Performance Expectancy 2. Effort Expectancy 3. Anthropomorphism 4. Perceived Risk 5. Facilitating Conditions 6. Hedonic Motivation 7. Trust Healthcare professionals: 1. Performance Expectancy 2. Effort Expectancy 3. Anthropomorphism 4. Perceived Risk 5. Facilitating Conditions 6. Trust	Acceptance, acceptability or adoption not part of the aims research question unknown	Adoption	Qualitative approach	/	Treatment/ Mental Health	78	2021	United Kingdom	Healthcare professionals/patient
65	Mauriello et al [107], 2021	Chatbot	1. Performance Expectancy 2. Hedonoc Motivation 3. Severity and Type of the Health Issue 4. Effort Expectancy 5. Perceived Risk 6. Trust	Acceptance, acceptability or adoption not part of the aims research question unknown	Adoption	Mixed methods approach	/	Treatment/ Mental Health	14 and 47	2021	USA	Patient
66	Dhinagaran et al [99], 2021	Conversational Agent	1. Performance Expectancy 2. Effort Expectancy 3. Anthropomorphism 4. Facilitating conditions	Acceptability part of the aims Research question unknown	Acceptability	Non randomized study	/	Prevention/ Healthy lifestyle behavior	75	2021	Singapore	Patient
67	Balasubramanian et al [121], 2021	Intelligent Personal Assistant	1. Effort Expectancy 2. Performance Expectancy 3. User Characteristics 4. Hedonic Motivation	Acceptance part of the aims Research question unknown	Acceptance and adoption	Qualitative approach	/	Health Care	44 Patiens 7 family carer	2021	United Kingdom	Patient
68	Vilaro et al [90], 2021	Virtual Agent	1. Performance Expectancy 2. Effort Expectancy 3. Anthropomorphism 4. Trust	Acceptance part of the research question and aims	Acceptance and acceptability	Mixed methods approach	TAM	Prevention/ Cancer	53	2021	USA	Patient
69	Edwards et al [85], 2021	Smart Speakers	1. Perceived Risk 2. Facilitating Conditions 3. Performance Expectancy 4. Trust 5. Anthropomorphism 6. User Characteristics	Uptake part of the aims Research question unknown	Adoption	Mixed methods approach	/	Care/ Care of elderly people	150	2021	United Kingdom	Healthcare professionals
70	Chung et al [86], 2021	Smart Speakers	1. Hedonic Motivation 2. Effort Expectancy 3. Performance Expectancy 4. Price Value 5. Trust 6. Perceived Risk 7. Anthropomorphism 8. User Characteristics no influence of age and level of education	Perception part of the aims Research question unknown	Acceptance, acceptability and adoption	Qualitative approach	TAM	Care/ Care of elderly people	47	2021	USA	Patient
71	Loveys et al [108], 2021	Conversational Agent	1. Performance Expectancy 2. Effort Expectancy 3. Anthropomorphism no influence of age	Acceptability part of the aims Research question unknown	Acceptability	Quantitative randomized controlled trial	/	Treatment/ Mental Health	30	2021	New Zealand	Patient
72	Dhinagaran et al [101], 2021	Conversational Agent	1. Performance Expectancy 2. Effort Expectancy 3. Anthropomorphism	Perception part of the aims Research question unknown	Acceptability	Qualitative approach	/	Prevention/DiabetesTyp 2	20	2021	Singapore	Patient
73	Boustani et al [93], 2021	(Embodied) Conversational Agent	1. Performance Expectancy 2. Effort Expectancy 3. Anthropomorphism 4. Trust 5. User Characteristics	Acceptability part of the aims Research question unknown	Acceptability	Quantitative descriptive	TAM	Treatment/ Substance misuse	51	2021	USA	Patient
74	Nadarzynski et al [97], 2021	Chatbot	1. Performance Expectancy 2. Effort Expectancy 3. Anthropomorphism 4. Trust 5. User Characteristics 6. Facilitating Conditions 7. Perceived Risk 8. Severity and Type of the Health Issue	Barriers and facilitators part of the aims Research question unknown	Acceptability	Qualitative approach	/	Prevention/ Sexual health advise	40	2021	United Kingdom	Patient
75	Beilharz et al [109], 2021	Chatbot	1. Performance Expectancy 2. Effort Expectancy 3. Anthropomorphism	Acceptability part of the aims Research question unknown	Acceptability	Qualitative approach	/	Treatment/ Mental Health	25	2021	Australia	Patient
76	Miles et al [89], 2021	Chatbot	1. Severity of the Health Issue	Acceptability part of the aims Research question unknown	Acceptability	Quantitative descriptive	/	General health advisors and promoters	237	2021	United Kingdom	Patient
