# Supplementary material for: Factors Influencing the Acceptability, Acceptance, and Adoption of Conversational Agents in Health Care: Integrative Review
Source: J Med Internet Res. 2023 Sep 26;25:e46548. doi: 10.2196/46548 (PMC10565637; doi:10.2196/46548)
Supplement: Multimedia Appendix 8 [file jmir_v25i1e46548_app8.xlsx]

## Sheet: Influencing factors by category
in # studies	Mental Health	Self Diagnosis	Physical Therapy	Care	Family health history and genetic counseling	Health and Pregnancy Care	Health-related Behaviors	Specific Diseases	Health advisor and promoter	Overall
Performance Expectancy	21	2	1	9	4	8	10	17	2	74
Effort Expectancy	16	2	1	7	4	6	11	13	2	62
Facilitating Conditions	3	1	0	4	1	1	7	3	0	20
Hedonic Motivation	6	0	1	2	0	5	3	4	1	22
Social Influence	1	1	0	1	1	1	1	3	0	9
Price Value	1	1	0	3	0	2	1	0	0	8
Habit	0	1	0	0	0	0	0	0	0	1
Perceived Risk	7	1	1	6	2	5	3	3	0	28
Trust	9	2	1	6	2	6	4	8	2	40
Anthropomorphism	16	0	1	6	3	6	9	11	1	53
Health Issue	3	1	0	1	0	1	3	3	2	14
Working Alliance	5	1	1	3	1	3	3	3	0	20
User Characteristics	7	1	0	7	1	4	6	5	0	31
Number of studies	22	2	1	9	4	8	12	17	3	78
Influencing factors (in %)	Mental Health	Self Diagnosis	Physical Therapy	Care	Family health history and genetic counseling	Health and Pregnancy Care	Health-related Behaviors	Specific Diseases	Health advisor and promoter	Overall
Performance Expectancy	0.954545	1	1	1	1	1	0.833333	1	0.666667	0.948718
Effort Expectancy	0.727273	1	1	0.777778	1	0.75	0.916667	0.764706	0.666667	0.794872
Facilitating Conditions	0.136364	0.5	0	0.444444	0.25	0.125	0.583333	0.176471	0	0.25641
Hedonic Motivation	0.272727	0	1	0.222222	0	0.625	0.25	0.235294	0.333333	0.282051
Social Influence	0.0454545	0.5	0	0.111111	0.25	0.125	0.0833333	0.176471	0	0.115385
Price Value	0.0454545	0.5	0	0.333333	0	0.25	0.0833333	0	0	0.102564
Habit	0	0.5	0	0	0	0	0	0	0	0.0128205
Perceived Risk	0.318182	0.5	1	0.666667	0.5	0.625	0.25	0.176471	0	0.358974
Trust	0.409091	1	1	0.666667	0.5	0.75	0.333333	0.470588	0.666667	0.512821
Anthropomorphism	0.727273	0	1	0.666667	0.75	0.75	0.75	0.647059	0.333333	0.679487
Health Issue	0.136364	0.5	0	0.111111	0	0.125	0.25	0.176471	0.666667	0.179487
Working Alliance	0.227273	0.5	1	0.333333	0.25	0.375	0.25	0.176471	0	0.25641
User Characteristics	0.318182	0.5	0	0.777778	0.25	0.5	0.5	0.294118	0	0.397436
Number of studies	22	2	1	9	4	8	12	17	3	78
Note: We have further summarized the health domains from table 3 of the main text for multimedia appendix nine. The categories are composed of the health domains as follows:
Health category Appendix 9	Mental Health	Self Diagnosis	Physical Therapy	Care	Familiy health history and genetic counseling	Health and Pregnancy Care	Health-related Behaviors	Specivic Diseases	Health advisor and promoter
Health domain Table 3 (main text)	1. Mental health	2. Self Diagnosis	3. Physical Therapy	1. Home Care 2. Care of eldery people	1. Family health history 2. Genetic counseling	1. Health Care 2. Pregnancy Care 3. Health Care for children	1. Vaccination 2. Sleep concerns 3. Sexual health advice 4. Adiposities 5. Healthy lifestyle behavior 6. Smoking cessation 7. Exercise and Sun Protection 8. Substance misuse 9. Physical activity	1. Dementia 2. Cancer 3. Chronic Pain 4. COVID-19 5. Diabetes 6. Heart disease 7. HIV 8. Asthma 9. Tuberculosis 10. Sickle Cell Disease	1. Health advisor and promoter

## Sheet: Influencing factors by domain 
	Mental Health (% Studies)	Self Diagnosis	Dementia	Home Care	Care of elderly people	Physical therapy	Health Care	Family health history	Pregnancy Care	Health advisor and promoter	Genetic counseling	Cancer	Chronic Pain	COVID019	Vaccination	Diabetes	Sleep concerns	Sexual health advice	Health Care for children	Heart disease	HIV	Asthma	Adipositas	Healthy lifestyle behavior	Smoking cessation	Exercise and Sun Protection	Substance misuse	Tuberculosis	Sickle Cell Disease	Physical activity	Overall
Performance Expectancy	21	2	1	1	8	1	4	3	3	2	1	3	1	2	1	3	0	1	1	3	1	1	1	2	1	1	2	1	1	1	74
Effort Expectancy	16	2	1	1	6	1	2	3	3	2	1	2	1	1	1	3	1	1	1	2	0	1	1	2	1	1	2	1	1	1	62
Facilitating Conditions	3	1	0	0	4	0	1	0	0	0	1	0	0	1	0	0	0	2	0	0	0	1	1	2	1	1	0	1	0	0	20
Hedonic Motivation	6	0	0	0	2	1	1	0	3	1	0	0	1	1	0	1	0	0	1	0	0	0	1	1	0	1	0	0	1	0	22
Social Influence	1	1	0	1	0	0	1	0	0	0	1	0	0	1	0	1	0	0	0	0	0	0	1	0	0	0	0	1	0	0	9
Price Value	1	1	0	0	3	0	2	0	0	0	0	0	0	0	0	0	0	0	0	0	0	0	1	0	0	0	0	0	0	0	8
Habit	0	1	0	0	0	0	0	0	0	0	0	0	0	0	0	0	0	0	0	0	0	0	0	0	0	0	0	0	0	0	1
Perceived Risk	7	1	0	0	6	1	3	1	2	0	1	1	0	1	0	0	0	2	0	0	1	0	0	1	0	0	0	0	0	0	28
Trust	9	2	0	1	5	1	4	1	2	2	1	1	1	1	0	2	1	2	0	2	1	0	0	0	0	0	1	0	0	0	40
Anthropomorphism	16	0	1	0	6	1	4	2	2	1	1	1	1	1	1	2	1	1	0	2	1	1	1	1	1	1	1	0	1	1	53
Health Issue	3	1	0	0	1	0	1	0	0	2	0	0	0	1	0	0	1	2	0	1	1	0	0	0	0	0	0	0	0	0	14
Working Alliance	5	1	0	0	3	1	2	1	1	0	0	0	1	0	0	1	0	0	0	1	0	0	1	0	1	0	1	0	0	0	20
User Characteristics	7	1	1	0	7	0	3	0	1	0	1	0	0	2	0	0	1	2	0	1	0	0	0	0	0	1	2	1	0	0	31
Number of studies	22	2	1	1	8	1	4	3	3	3	1	3	1	2	1	3	1	2	1	3	1	1	1	2	1	1	2	1	1	1	78
Note: This table summarizes the influencing factors according to the health domains shown in table 3 in the main text.
